# Supplementary material for: Quantitative Trait Loci and Maternal Effects Affecting the Strong Grain Dormancy of Wild Barley (Hordeum vulgare ssp. spontaneum)
Source: Front Plant Sci. 2017 Oct 30;8:1840. doi: 10.3389/fpls.2017.01840 (PMC5674934; doi:10.3389/fpls.2017.01840)
Supplement: Supplementary file 1 [file Table_1.XLSX]

## Sheet: Table S1
	Table S1| Information on the primers used in this study.
	Marker name	Marker type	PCR Condition	Fragment size	Restriction Enzyme	Fragment size after digestion	Primer name	Primer Sequence	Sequence Primer
	K08157	CAPS	94°C 30sec 35cycles 94°C 20sec 60°C 30sec 72°C 30sec 1cycle 72°C 30sec 4°C ∞	346bp	HhaI	H602: 145, 200bp KNG:141, 82, 126bp	k08157-F k08157-R	5' AGCAGCTACATCCGCAAGAT3' 5' GGTGATCCCTACCTGAAGCA3'	-
	K01353	Sequence	1cycle 94℃ 30sec 35cylces 94℃ 20sec 60℃ 30sec 72℃ 1min 1cycle 72℃ 1min 4℃ ∞	700bp	-	-	K01353-F K01353-R	5' GCAACCGTAGTCCTTGTGGT3' 5' GTGTGGCCTTTCAGGTGATT3'	K01353-R
	Qsd1	CAPS	1cycle 94℃ 30sec 40 cylces 94℃ 20sec 60℃ 30sec 72℃ 1min 1cycle 72℃ 1min 4℃ ∞	800bp	AfaI	H602: 50bp, 350bp, 400bp KNG: 50bp, 750bp	38SD1marker-F1 38SD1marker-R1	5' TACAACAAGACCGCCTCCAT3' 5' CTGTGCAGGAGAGCTGGATT3'	-
	K00839	CAPS	94°C 30sec 35cycles 94°C 20sec 60°C 30sec 72°C 30sec 1cycle 72°C 30sec 4°C ∞	328bp	PstI	H602: 328bp KNG:141, 187bp	k00839-F k00839-R	5' TCATCGCACTTGCGAGTTTA3' 5' GATCGGGAACATTTCCACTG3'	-
	K03272	Indel	94°C 30sec 35cycles 94°C 20sec 60°C 30sec 72°C 30sec 1cycle 72°C 30sec 4°C ∞	OUH602: 230bp KNG: 350bp			k03272-F3 k03272-R3	5' TGAAGAAAGAAAAGGAGTGAGC3' 5' CCTTGAATCCAGTTTAAGGTGC3'	-
	K04919	CAPS	94°C 30sec 35cycles 94°C 20sec 60°C 30sec 72°C 30sec 1cycle 72°C 30sec 4°C ∞	520bp	HhaI	H602: 98, 85, 324bp KNG:99, 227, 181bp	k04919-F k04919-R	5' AGCTGCAATCCCTACAAACG3' 5' TGCCAATGAACTGGGATACA3'	-
	K03100	CAPS	94°C 30sec 40cycles 94°C 20sec 60°C 30sec 72°C 30sec 1cycle 72°C 30sec 4°C ∞	140bp	AfaI	H602: 123, 24bp KNG: 94, 29, 24bp	k03100-AfaI-F k03100-AfaI-R	5' GCTAATTGCATTTCATTCCAAC3' 5' CGAGGATGCTTCTAATGGGT3'	-
	K00984	Indel	94°C 30sec 35cycles 94°C 20sec 60°C 30sec 72°C 1min30sec 1cycle 72°C 30sec 4°C ∞	OUH602: 1200bp KNG: 1000bp			k00984-F k00984-R	5' AGTCTGTTTGCTTGCTTGCC3' 5' CAGGCACTTCGTGATCATTG3'	-
	Qsd2 (MKK3)	Indel	1cycle 94℃ 30sec 35cylces 94℃ 20sec 60℃ 30sec 72℃ 2min 1cycle 72℃ 2min 4℃ ∞	H602: 975bp KNG: 1744bp			MAPWKExon2-F QRT-MAPWK-R1	5' TACCGGTGAGAAGGCATACC3' 5’ATGCACCCTGGAATTCAACT3’	-
