# Supplementary material for: Quantitative Trait Loci and Maternal Effects Affecting the Strong Grain Dormancy of Wild Barley (Hordeum vulgare ssp. spontaneum)
Source: Front Plant Sci. 2017 Oct 30;8:1840. doi: 10.3389/fpls.2017.01840 (PMC5674934; doi:10.3389/fpls.2017.01840)
Supplement: Supplementary file 2 [file Table_2.XLSX]

## Sheet: Table S2A H602 x KNG RIL 2010
	TABLE S2A| Germination percentages of H602 x KNG RILs in 2010.
	2010	Replicate#1			Replicate#2			Replicate#3
	H602×KNG RIL#	Total number of grains	The number of germinated grains	Germination (%)	Total number of grains	The number of germinated grains	Germination (%)	Total number of grains	The number of germinated grains	Germination (%)	Average of germination (%)	Standard deviation
	1	34	17	50	32	22	68.75	37	7	18.9189	45.8896	25.1685
	2	23	11	47.8261	23	6	26.087	23	8	34.7826	36.2319	10.9418
	3	33	24	72.7273	29	23	79.3103	30	19	63.3333	71.7903	8.02961
	4	23	2	8.69565	27	2	7.40741	18	0	0	5.36769	4.69297
	5	25	6	24	27	5	18.5185	25	1	4	15.5062	10.3347
	6	37	0	0	36	0	0	31	2	6.45161	2.15054	3.72484
	7	37	28	75.6757	35	17	48.5714	39	23	58.9744	61.0738	13.6735
	8	36	25	69.4444	36	24	66.6667	34	14	41.1765	59.0959	15.5807
	9	30	8	26.6667	25	11	44	33	6	18.1818	29.6162	13.1594
	10	35	21	60	32	20	62.5	26	10	38.4615	53.6538	13.2162
	11	40	36	90	27	20	74.0741	36	24	66.6667	76.9136	11.923
	12	31	0	0	30	0	0	29	0	0	0	0
	13	35	0	0	32	7	21.875	37	3	8.10811	9.99437	11.0588
	14	28	1	3.57143	25	0	0	33	2	6.06061	3.21068	3.04637
	15	17	14	82.3529	11	4	36.3636	15	10	66.6667	61.7944	23.3786
	16	29	26	89.6552	29	26	89.6552	30	28	93.3333	90.8812	2.12359
	17	46	41	89.1304	54	52	96.2963	44	38	86.3636	90.5968	5.12612
	18	34	17	50	36	21	58.3333	36	15	41.6667	50	8.33333
	19	NA	NA	NA	NA	NA	NA	NA	NA	NA	NA	NA
	20	33	8	24.2424	27	3	11.1111	12	0	0	11.7845	12.1352
	21	27	13	48.1481	22	20	90.9091	35	25	71.4286	70.1619	21.4086
	22	45	29	64.4444	34	27	79.4118	34	26	76.4706	73.4423	7.92989
	23	15	9	60	11	5	45.4545	10	8	80	61.8182	17.3443
	24	33	21	63.6364	27	3	11.1111	35	8	22.8571	32.5349	27.5675
	25	20	4	20	27	5	18.5185	28	4	14.2857	17.6014	2.96548
	26	20	4	20	19	0	0	18	1	5.55556	8.51852	10.324
	27	24	16	66.6667	24	22	91.6667	27	21	77.7778	78.7037	12.5257
	28	23	22	95.6522	24	21	87.5	23	8	34.7826	72.6449	33.0421
	29	26	14	53.8462	23	7	30.4348	29	16	55.1724	46.4845	13.9152
	30	26	14	53.8462	31	16	51.6129	30	5	16.6667	40.7086	20.8508
	31	15	6	40	15	5	33.3333	15	10	66.6667	46.6667	17.6383
	32	28	1	3.57143	29	14	48.2759	30	13	43.3333	31.7269	24.5082
	33	30	29	96.6667	30	29	96.6667	41	41	100	97.7778	1.9245
	34	33	16	48.4848	32	19	59.375	28	11	39.2857	49.0485	10.0565
	35	32	8	25	29	1	3.44828	30	12	40	22.8161	18.3735
	36	28	13	46.4286	25	13	52	28	9	32.1429	43.5238	10.2423
	37	NA	NA	NA	NA	NA	NA	NA	NA	NA	NA	NA
	38	28	15	53.5714	26	16	61.5385	27	11	40.7407	51.9502	10.4932
	39	28	5	17.8571	32	11	34.375	30	4	13.3333	21.8552	11.0759
	40	32	0	0	28	2	7.14286	29	1	3.44828	3.53038	3.57214
	41	15	2	13.3333	20	6	30	19	0	0	14.4444	15.0308
	42	19	1	5.26316	33	2	6.06061	19	0	0	3.77459	3.29312
	43	23	9	39.1304	36	25	69.4444	27	6	22.2222	43.599	23.9262
	44	38	5	13.1579	35	3	8.57143	38	3	7.89474	9.87469	2.8634
	45	36	18	50	35	17	48.5714	34	16	47.0588	48.5434	1.47079
	46	24	18	75	29	25	86.2069	34	29	85.2941	82.167	6.22356
	47	29	19	65.5172	32	25	78.125	32	15	46.875	63.5057	15.7218
	48	29	0	0	29	1	3.44828	32	2	6.25	3.23276	3.13057
	49	30	11	36.6667	32	13	40.625	32	10	31.25	36.1806	4.70637
	50	18	12	66.6667	21	7	33.3333	8	3	37.5	45.8333	18.1621
	51	33	21	63.6364	33	16	48.4848	32	13	40.625	50.9154	11.6966
	52	32	16	50	26	18	69.2308	25	15	60	59.7436	9.61795
	53	20	15	75	15	12	80	15	7	46.6667	67.2222	17.9763
	54	31	15	48.3871	33	27	81.8182	33	13	39.3939	56.5331	22.3545
	55	23	4	17.3913	25	2	8	29	2	6.89655	10.7626	5.76706
	56	23	14	60.8696	30	28	93.3333	27	17	62.963	72.3886	18.1688
	57	21	15	71.4286	16	7	43.75	15	3	20	45.0595	25.7393
	58	34	1	2.94118	39	12	30.7692	35	9	25.7143	19.8082	14.8243
	59	27	1	3.7037	33	0	0	30	0	0	1.23457	2.13833
	60	20	11	55	22	16	72.7273	18	3	16.6667	48.1313	28.6545
	61	23	15	65.2174	23	10	43.4783	30	24	80	62.8986	18.371
	62	31	28	90.3226	28	23	82.1429	30	22	73.3333	81.9329	8.49657
	63	30	6	20	33	9	27.2727	34	4	11.7647	19.6791	7.75899
	64	28	11	39.2857	28	9	32.1429	32	11	34.375	35.2679	3.65418
	65	34	1	2.94118	33	5	15.1515	37	1	2.7027	6.9318	7.11948
	66	32	23	71.875	41	34	82.9268	38	11	28.9474	61.2497	28.5152
	67	29	16	55.1724	29	19	65.5172	31	10	32.2581	50.9826	17.0208
	68	35	16	45.7143	35	22	62.8571	24	13	54.1667	54.246	8.5717
	69	31	8	25.8065	37	16	43.2432	32	8	25	31.3499	10.3078
	70	34	14	41.1765	34	16	47.0588	35	17	48.5714	45.6022	3.90673
	71	34	1	2.94118	32	7	21.875	31	0	0	8.27206	11.8719
	72	34	31	91.1765	36	31	86.1111	38	34	89.4737	88.9204	2.5776
	73	31	22	70.9677	31	28	90.3226	30	29	96.6667	85.9857	13.3871
	74	19	11	57.8947	26	18	69.2308	23	21	91.3043	72.81	16.99
	75	24	11	45.8333	37	21	56.7568	26	7	26.9231	43.1711	15.094
	76	25	1	4	26	9	34.6154	23	2	8.69565	15.7703	16.4883
	77	37	30	81.0811	33	30	90.9091	34	31	91.1765	87.7222	5.75294
	78	32	21	65.625	30	22	73.3333	29	18	62.069	67.0091	5.75832
	79	28	15	53.5714	37	22	59.4595	32	11	34.375	49.1353	13.1174
	80	32	1	3.125	28	1	3.57143	28	0	0	2.23214	1.94594
	81	35	16	45.7143	38	25	65.7895	36	6	16.6667	42.7235	24.6976
	82	26	21	80.7692	19	14	73.6842	17	12	70.5882	75.0139	5.21912
	83	31	28	90.3226	34	32	94.1176	31	20	64.5161	82.9855	16.1071
	84	29	1	3.44828	18	5	27.7778	22	1	4.54545	11.9238	13.7409
	85	32	19	59.375	36	22	61.1111	32	11	34.375	51.6204	14.9601
	86	27	0	0	25	0	0	19	2	10.5263	3.50877	6.07737
	87	28	11	39.2857	26	17	65.3846	27	15	55.5556	53.4086	13.1812
	88	28	16	57.1429	30	14	46.6667	28	6	21.4286	41.746	18.3586
	89	37	15	40.5405	33	9	27.2727	34	23	67.6471	45.1534	20.5786
	90	15	0	0	15	3	20	18	0	0	6.66667	11.547
	91	26	14	53.8462	33	26	78.7879	30	27	90	74.2113	18.5063
	92	32	5	15.625	31	11	35.4839	28	8	28.5714	26.5601	10.0811
	93	22	5	22.7273	34	15	44.1176	29	18	62.069	42.9713	19.6959
	94	37	14	37.8378	36	19	52.7778	34	4	11.7647	34.1268	20.7569
	95	29	6	20.6897	29	8	27.5862	28	6	21.4286	23.2348	3.78649
	96	34	4	11.7647	21	7	33.3333	27	8	29.6296	24.9092	11.5331
	H602	20	0	0	13	0	0	22	0	0	0	0
	KNG	32	30	93.75	35	35	100	33	31	93.9394	95.8965	3.55503
	NA: not available

## Sheet: Table S2B H602xKNG RIL 2011
	TABLE S2B| Germination percentages of H602 x KNG RILs in 2011.
	2011	Replicate#1			Replicate#2			Replicate#3
	H602×KNG RIL#	Total number of grains	The number of germinated grains	Germination (%)	Total number of grains	The number of germinated grains	Germination (%)	Total number of grains	The number of germinated grains	Germination (%)	Average of germination (%)	Standard deviation
	1	31	18	58.0645	31	30	96.7742	30	21	70	74.9462	19.8232
	2	24	2	8.33333	26	14	53.8462	26	8	30.7692	30.9829	22.7572
	3	31	11	35.4839	31	16	51.6129	29	11	37.931	41.6759	8.69222
	4	NA	NA	NA	NA	NA	NA	NA	NA	NA	NA	NA
	5	NA	NA	NA	NA	NA	NA	NA	NA	NA	NA	NA
	6	33	0	0	30	2	6.66667	29	0	0	2.22222	3.849
	7	44	26	59.0909	44	31	70.4545	44	13	29.5455	53.0303	21.1172
	8	35	9	25.7143	25	6	24	27	3	11.1111	20.2751	7.98243
	9	31	3	9.67742	29	6	20.6897	30	1	3.33333	11.2335	8.78217
	10	21	4	19.0476	33	0	0	33	0	0	6.34921	10.9971
	11	28	19	67.8571	26	26	100	26	12	46.1538	71.337	27.0912
	12	23	0	0	25	6	24	27	1	3.7037	9.23457	12.9206
	13	38	8	21.0526	34	1	2.94118	41	1	2.43902	8.81094	10.6046
	14	29	0	0	31	0	0	19	0	0	0	0
	15	27	11	40.7407	16	12	75	18	2	11.1111	42.284	31.9724
	16	NA	NA	NA	NA	NA	NA	NA	NA	NA	NA	NA
	17	41	35	85.3659	35	15	42.8571	34	8	23.5294	50.5841	31.6341
	18	27	3	11.1111	34	3	8.82353	36	6	16.6667	12.2004	4.03344
	19	NA	NA	NA	NA	NA	NA	NA	NA	NA	NA	NA
	20	28	9	32.1429	25	5	20	25	0	0	17.381	16.2307
	21	30	21	70	32	25	78.125	30	20	66.6667	71.5972	5.89378
	22	38	26	68.4211	36	23	63.8889	36	11	30.5556	54.2885	20.6779
	23	8	3	37.5	8	5	62.5	6	0	0	33.3333	31.4576
	24	34	1	2.94118	32	1	3.125	32	4	12.5	6.18873	5.4665
	25	28	0	0	31	1	3.22581	26	1	3.84615	2.35732	2.06493
	26	22	6	27.2727	20	3	15	23	2	8.69565	16.9895	9.44698
	27	32	26	81.25	27	23	85.1852	24	18	75	80.4784	5.13625
	28	22	8	36.3636	30	6	20	31	8	25.8065	27.39	8.29596
	29	26	8	30.7692	23	8	34.7826	24	3	12.5	26.0173	11.8771
	30	28	11	39.2857	30	2	6.66667	28	4	14.2857	20.0794	17.0639
	31	20	13	65	17	14	82.3529	19	14	73.6842	73.6791	8.67647
	32	27	1	3.7037	27	1	3.7037	28	0	0	2.46914	2.13833
	33	29	27	93.1034	32	27	84.375	30	19	63.3333	80.2706	15.3036
	34	29	11	37.931	30	6	20	29	11	37.931	31.954	10.3525
	35	32	6	18.75	37	15	40.5405	32	4	12.5	23.9302	14.7205
	36	29	8	27.5862	30	10	33.3333	30	12	40	33.6398	6.21257
	37	NA	NA	NA	NA	NA	NA	NA	NA	NA	NA	NA
	38	31	14	45.1613	32	8	25	27	1	3.7037	24.6217	20.7314
	39	30	6	20	29	6	20.6897	29	1	3.44828	14.7126	9.76132
	40	32	0	0	35	3	8.57143	31	0	0	2.85714	4.94872
	41	17	4	23.5294	24	4	16.6667	29	3	10.3448	16.847	6.59414
	42	NA	NA	NA	NA	NA	NA	NA	NA	NA	NA	NA
	43	33	19	57.5758	31	8	25.8065	30	5	16.6667	33.3496	21.4724
	44	37	0	0	33	1	3.0303	35	2	5.71429	2.91486	2.85889
	45	33	14	42.4242	33	7	21.2121	30	12	40	34.5455	11.6105
	46	31	19	61.2903	31	22	70.9677	29	10	34.4828	55.5803	18.9008
	47	24	18	75	27	20	74.0741	27	4	14.8148	54.6296	34.4837
	48	27	2	7.40741	28	0	0	27	0	0	2.46914	4.27667
	49	33	3	9.09091	35	5	14.2857	29	2	6.89655	10.0911	3.79475
	50	16	9	56.25	24	14	58.3333	24	3	12.5	42.3611	25.8815
	51	33	3	9.09091	32	9	28.125	37	1	2.7027	13.3062	13.225
	52	24	8	33.3333	22	4	18.1818	23	4	17.3913	22.9688	8.98463
	53	20	19	95	21	20	95.2381	22	8	36.3636	75.5339	33.9227
	54	34	10	29.4118	36	13	36.1111	34	14	41.1765	35.5664	5.90123
	55	22	2	9.09091	27	2	7.40741	27	4	14.8148	10.4377	3.88302
	56	26	17	65.3846	32	24	75	30	15	50	63.4615	12.6105
	57	15	10	66.6667	12	8	66.6667	9	6	66.6667	66.6667	0
	58	NA	NA	NA	NA	NA	NA	NA	NA	NA	NA	NA
	59	27	0	0	29	0	0	33	3	9.09091	3.0303	5.24864
	60	21	4	19.0476	20	1	5	19	8	42.1053	22.051	18.7341
	61	26	12	46.1538	19	12	63.1579	24	19	79.1667	62.8261	16.5089
	62	23	17	73.913	20	15	75	24	12	50	66.3043	14.1304
	63	23	0	0	24	0	0	22	2	9.09091	3.0303	5.24864
	64	30	3	10	32	9	28.125	27	5	18.5185	18.8812	9.06794
	65	NA	NA	NA	NA	NA	NA	NA	NA	NA	NA	NA
	66	34	14	41.1765	28	15	53.5714	34	7	20.5882	38.4454	16.6603
	67	29	7	24.1379	28	10	35.7143	23	0	0	19.9507	18.2216
	68	30	4	13.3333	35	5	14.2857	36	6	16.6667	14.7619	1.71693
	69	32	1	3.125	36	3	8.33333	32	0	0	3.81944	4.20985
	70	31	8	25.8065	31	2	6.45161	32	3	9.375	13.8777	10.4335
	71	28	1	3.57143	33	1	3.0303	30	1	14.7059	7.10254	6.59025
	72	39	35	89.7436	32	29	90.625	32	26	80	86.7895	5.8964
	73	33	14	42.4242	32	20	62.5	29	13	50	51.6414	10.138
	74	25	7	28	27	12	44.4444	28	18	60	44.1481	16.0021
	75	28	10	35.7143	32	7	21.875	25	13	52	36.5298	15.079
	76	15	0	0	22	0	0	20	2	33.3333	11.1111	19.245
	77	39	29	74.359	32	16	50	32	28	84	69.453	17.5229
	78	26	14	53.8462	31	22	70.9677	23	7	36	53.6046	17.4851
	79	30	10	33.3333	29	15	51.7241	22	5	5.55556	30.2043	23.2428
	80	30	0	0	32	1	3.125	28	0	0	1.04167	1.80422
	81	33	3	9.09091	35	9	25.7143	35	3	8.57143	14.4589	9.75093
	82	13	7	53.8462	12	0	0	10	0	71.4286	41.7582	37.2169
	83	34	19	55.8824	35	25	71.4286	34	27	22.2222	49.8444	25.1527
	84	31	7	22.5806	34	14	41.1765	33	0	13.1579	25.6383	14.2574
	85	34	8	23.5294	25	4	16	34	7	10	16.5098	6.7791
	86	27	1	3.7037	23	3	13.0435	25	1	4	6.91573	5.30886
	87	26	2	7.69231	26	6	23.0769	27	1	10.3448	13.7047	8.22424
	88	29	7	24.1379	26	8	30.7692	26	3	20.6897	25.1989	5.12287
	89	33	16	48.4848	37	8	21.6216	36	14	26.6667	32.2577	14.2777
	90	16	0	0	11	0	0	11	0	0	0	0
	91	35	13	37.1429	35	18	51.4286	32	1	3.125	30.5655	24.8144
	92	30	17	56.6667	29	14	48.2759	30	4	13.3333	39.4253	22.9825
	93	31	15	48.3871	29	11	37.931	33	1	3.0303	29.7828	23.7509
	94	30	8	26.6667	32	17	53.125	31	0	0	26.5972	26.5626
	95	25	1	4	27	5	18.5185	29	0	0	7.50617	9.74442
	96	33	8	24.2424	35	14	40	36	0	0	21.4141	20.1494
	H602	24	1	4.16667	22	0	0	24	0	0	1.38889	2.40563
	KNG	36	36	100	31	31	100	38	25	65.7895	88.5965	19.7515
	NA: not available

## Sheet: Table S2C H602xKNG 2013
	TABLE S2C| Germination percentages of H602 x KNG RILs in 2013.
	2013	Replicate#1			Replicate#2			Replicate#3
	H602×KNG RIL#	Total number of grains	The number of germinated grains	Germination (%)	Total number of grains	The number of germinated grains	Germination (%)	Total number of grains	The number of germinated grains	Germination (%)	Average of germination (%)	Standard deviation
	1	39	4	10.2564	37	14	37.8378	35	12	34.2857	27.46	15.0042
	2	22	21	95.4545	21	19	90.4762	23	19	82.6087	89.5131	6.47685
	3	30	18	60	27	12	44.4444	28	12	42.8571	49.1005	9.47253
	4	19	5	26.3158	25	8	32	24	1	4.16667	20.8275	14.7059
	5	27	24	88.8889	29	25	86.2069	27	25	92.5926	89.2295	3.20644
	6	36	1	2.77778	39	2	5.12821	42	1	2.38095	3.42898	1.48489
	7	36	32	88.8889	38	37	97.3684	40	35	87.5	91.2524	5.34193
	8	31	30	96.7742	33	33	100	37	30	81.0811	92.6184	10.121
	9	19	4	21.0526	25	18	72	23	0	0	31.0175	37.0199
	10	36	10	27.7778	37	15	40.5405	38	1	2.63158	23.65	19.2886
	11	36	23	63.8889	40	32	80	32	9	28.125	57.338	26.5507
	12	28	0	0	17	0	0	29	0	0	0	0
	13	37	29	78.3784	37	34	91.8919	35	5	14.2857	61.5187	41.4592
	14	32	3	9.375	16	0	0	31	1	3.22581	4.20027	4.76286
	15	23	23	100	22	19	86.3636	25	24	96	94.1212	7.00964
	16	28	28	100	27	24	88.8889	27	23	85.1852	91.358	7.70987
	17	36	34	94.4444	33	33	100	30	26	86.6667	93.7037	6.69746
	18	30	11	36.6667	33	14	42.4242	33	1	3.0303	27.3737	21.2777
	19	NA	NA	NA	NA	NA	NA	NA	NA	NA	NA	NA
	20	28	17	60.7143	26	10	38.4615	26	6	23.0769	40.7509	18.9228
	21	31	25	80.6452	30	24	80	31	29	93.5484	84.7312	7.64273
	22	35	31	88.5714	44	41	93.1818	36	21	58.3333	80.0289	18.9298
	23	23	22	95.6522	24	9	37.5	22	8	36.3636	56.5053	33.907
	24	NA	NA	NA	NA	NA	NA	NA	NA	NA	NA	NA
	25	24	6	25	22	9	40.9091	24	2	8.33333	24.7475	16.2893
	26	22	12	54.5455	20	13	65	20	8	40	53.1818	12.5557
	27	24	24	100	23	23	100	27	27	100	100	0
	28	29	28	96.5517	30	30	100	35	26	74.2857	90.2791	13.9576
	29	14	10	71.4286	16	11	68.75	20	9	45	61.7262	14.5471
	30	31	20	64.5161	30	25	83.3333	34	5	14.7059	54.1851	35.461
	31	20	18	90	21	17	80.9524	22	21	95.4545	88.8023	7.32489
	32	27	2	7.40741	30	4	13.3333	31	2	6.45161	9.06412	3.72801
	33	25	23	92	25	24	96	28	22	78.5714	88.8571	9.12945
	34	26	18	69.2308	31	22	70.9677	29	16	55.1724	65.1236	8.66167
	35	22	2	9.09091	25	3	12	25	0	0	7.0303	6.25976
	36	28	28	100	32	21	65.625	30	13	43.3333	69.6528	28.5472
	37	NA	NA	NA	NA	NA	NA	NA	NA	NA	NA	NA
	38	20	5	25	29	19	65.5172	19	1	5.26316	31.9268	30.7185
	39	30	17	56.6667	27	10	37.037	27	0	0	31.2346	28.7755
	40	31	0	0	32	0	0	33	0	0	0	0
	41	14	8	57.1429	15	1	6.66667	15	4	26.6667	30.1587	25.4186
	42	28	1	3.57143	35	2	5.71429	30	0	0	3.09524	2.88675
	43	30	30	100	34	23	67.6471	32	7	21.875	63.174	39.2541
	44	33	12	36.3636	36	0	0	33	0	0	12.1212	20.9946
	45	21	20	95.2381	34	20	58.8235	33	25	75.7576	76.6064	18.2221
	46	23	22	95.6522	26	24	92.3077	21	21	100	95.9866	3.85704
	47	29	20	68.9655	29	25	86.2069	29	13	44.8276	66.6667	20.7852
	48	30	1	3.33333	31	1	3.22581	30	0	0	2.18638	1.89422
	49	32	7	21.875	32	7	21.875	32	1	3.125	15.625	10.8253
	50	19	14	73.6842	17	14	82.3529	27	1	3.7037	53.247	43.1241
	51	29	16	55.1724	33	15	45.4545	31	1	3.22581	34.6176	27.6169
	52	24	23	95.8333	25	20	80	26	7	26.9231	67.5855	36.0936
	53	26	26	100	25	24	96	25	14	56	84	24.3311
	54	35	29	82.8571	39	32	82.0513	39	27	69.2308	78.0464	7.64518
	55	26	2	7.69231	31	0	0	29	3	10.3448	6.01238	5.37313
	56	31	28	90.3226	31	28	90.3226	24	18	75	85.2151	8.8465
	57	9	9	100	12	10	83.3333	11	6	54.5455	79.2929	22.9951
	58	35	3	8.57143	34	3	8.82353	32	0	0	5.79832	5.02307
	59	27	14	51.8519	26	8	30.7692	32	2	6.25	29.6237	22.8225
	60	23	15	65.2174	22	19	86.3636	28	16	57.1429	69.5746	15.0898
	61	24	23	95.8333	25	25	100	26	25	96.1538	97.3291	2.31865
	62	32	22	68.75	29	21	72.4138	29	15	51.7241	64.296	11.0406
	63	35	23	65.7143	36	30	83.3333	35	0	0	49.6825	43.9189
	64	25	9	36	24	3	12.5	21	0	0	16.1667	18.2779
	65	34	4	11.7647	31	21	67.7419	31	1	3.22581	27.5775	35.0445
	66	31	22	70.9677	34	24	70.5882	40	22	55	65.5187	9.1114
	67	27	22	81.4815	30	23	76.6667	29	7	24.1379	60.762	31.8086
	68	26	21	80.7692	22	19	86.3636	25	11	44	70.3776	23.0143
	69	27	0	0	31	0	0	30	0	0	0	0
	70	28	26	92.8571	31	22	70.9677	33	18	54.5455	72.7901	19.2207
	71	29	7	24.1379	30	9	30	35	2	5.71429	19.9507	12.6727
	72	30	29	96.6667	32	32	100	35	31	88.5714	95.0794	5.8773
	73	30	30	100	29	29	100	36	34	94.4444	98.1481	3.2075
	74	35	31	88.5714	33	22	66.6667	32	15	46.875	67.371	20.8571
	75	36	24	66.6667	34	18	52.9412	33	8	24.2424	47.9501	21.648
	76	21	3	14.2857	22	1	4.54545	21	2	9.52381	9.45166	4.87053
	77	32	32	100	37	37	100	36	34	94.4444	98.1481	3.2075
	78	26	23	88.4615	24	23	95.8333	27	24	88.8889	91.0613	4.13826
	79	35	24	68.5714	36	30	83.3333	39	10	25.641	59.1819	29.9704
	80	30	4	13.3333	32	8	25	31	1	3.22581	13.853	10.8964
	81	36	12	33.3333	28	3	10.7143	35	3	8.57143	17.5397	13.7196
	82	21	8	38.0952	22	11	50	22	8	36.3636	41.4863	7.42375
	83	36	33	91.6667	35	34	97.1429	36	32	88.8889	92.5661	4.19986
	84	36	1	2.77778	29	0	0	31	1	3.22581	2.00119	1.7475
	85	33	8	24.2424	36	29	80.5556	38	3	7.89474	37.5642	38.1183
	86	26	2	7.69231	27	3	11.1111	28	0	0	6.26781	5.69088
	87	28	15	53.5714	26	19	73.0769	26	0	0	42.2161	37.8387
	88	28	16	57.1429	24	20	83.3333	26	4	15.3846	51.9536	34.2703
	89	35	33	94.2857	34	26	76.4706	38	33	86.8421	85.8661	8.94757
	90	23	0	0	20	0	0	21	0	0	0	0
	91	36	31	86.1111	34	15	44.1176	36	7	19.4444	49.8911	33.7062
	92	31	29	93.5484	31	22	70.9677	33	14	42.4242	68.9801	25.62
	93	32	32	100	35	26	74.2857	36	24	66.6667	80.3175	17.4661
	94	32	24	75	32	1	3.125	33	7	21.2121	33.1124	37.386
	95	28	15	53.5714	28	6	21.4286	26	2	7.69231	27.5641	23.5469
	96	NA	NA	NA	NA	NA	NA	NA	NA	NA	NA	NA
	H602	29	0	0	23	1	4.34783	27	0	0	1.44928	2.51022
	KNG	37	36	97.2973	41	40	97.561	38	38	100	98.2861	1.49013
	NA: not available
