# Supplementary material for: Quantitative Trait Loci and Maternal Effects Affecting the Strong Grain Dormancy of Wild Barley (Hordeum vulgare ssp. spontaneum)
Source: Front Plant Sci. 2017 Oct 30;8:1840. doi: 10.3389/fpls.2017.01840 (PMC5674934; doi:10.3389/fpls.2017.01840)
Supplement: Supplementary file 5 [file Table_5.XLSX]

## Sheet: Table S4
	Table S5| Linkage map of 93 H602 x KNG RILs.
	Chromosome 1H		Chromosome 2H		Chromosome 3H		Chromosome 4H		Chromosome 5H		Chromosome 6H		Chromosome 7H
	Locus (Marker name)	Position (cM)	Locus (Marker name)	Position (cM)	Locus (Marker name)	Position (cM)	Locus (Marker name)	Position (cM)	Locus (Marker name)	Position (cM)	Locus (Marker name)	Position (cM)	Locus (Marker name)	Position (cM)
	513	0	578	0	69	0	307	0	789	0	1079	0	1086	0
	388	3.011	133	1.239	635	0.281	806	9.152	326	7.394	1241	1.145	718	2.69
	186	17.743	1420	5.958	687	7.268	1506	15.022	503	9.778	1343	4.855	1220	15.246
	1269	24.104	131	17.555	1297	8.405	25	19.77	1395	12.787	1327	8.588	518	15.813
	997	24.386	884	18.99	872	11.433	1275	20.63	393	13.93	294	9.162	473	21.736
	661	37.24	809	19.845	87	15.081	606	21.785	801	18.333	1301	12.843	206	26.155
	1372	40.937	478	23.862	740	15.695	760	25.741	1087	18.899	466	13.997	1472	30.949
	1151	41.501	292	36.352	602	18.712	577	27.58	311	20.35	358	17.698	1326	34.976
	859	46.603	565	46.808	573	24.555	1021	27.859	735	20.907	370	21.398	689	35.83
	547	47.745	308	48.004	368	25.117	465	30.945	592	22.343	629	22.528	1008	40.582
	1116	47.745	455	48.845	594	29.885	1178	37.821	756	39.078	182	23.378	1330	44.295
	1300	50.863	353	49.689	934	31.633	810	38.407	919	39.373	585	26.677	404	45.443
	650	52.655	246	49.967	385	32.198	1160	45.098	1406	39.646	1014	29.037	1529	46.002
	728	53.232	1498	50.254	181	35.222	452	46.24	154	42.015	542	29.601	61	57.111
	1200	55.68	141	50.806	112	37.275	62	47.405	320	43.741	1476	31.636	1432	62.606
	480	56.257	1221	50.824	309	38.429	618	48.555	1341	45.179	646	32.2	199	64.691
	752	56.842	1349	51.67	918	42.133	283	48.842	k08157	45.735	208	35.855	213	74.449
	658	57.415	316	52.815	23	42.133	711	48.842	253	49.083	1126	40.54	489	83.706
	1102	59.187	435	53.949	649	45.113	31	49.393	K01353	51.739	588	40.669	1490	85.477
	1127	60.95	665	54.514	890	45.386	77	49.943	947	52.589	697	40.815	344	85.761
	901	61.809	1451	56.575	202	45.948	156	50.494	1040	53.151	272	41.452	212	85.923
	226	64.188	189	56.575	71	45.972	231	50.494	Qsd1	56.874	1279	42.782	216	86.049
	1237	65.333	100	56.575	278	46.517	1447	51.044	1489	62.076	994	43.058	781	86.894
	161	67.379	1502	56.875	88	46.812	545	51.044	758	66.478	322	45.379	958	86.907
	1185	70.757	81	57.121	622	47.396	367	52.177	788	67.639	1053	45.379	946	88.059
	1496	79.55	605	57.671	24	47.955	1031	53.013	814	67.921	988	47.692	377	88.336
	501	81.313	450	57.671	191	48.816	211	53.289	1117	74.964	340	47.692	1500	88.906
	319	81.588	620	57.947	1418	49.379	680	53.842	1424	75.813	72	47.812	522	91.908
	767	83.347	654	58.791	1360	51.748	1336	54.115	639	76.372	1018	47.978	242	97.008
	421	84.816	975	59.07	535	53.81	829	54.12	1149	77.233	1320	50.747	412	98.768
	233	86.906	479	60.818	334	55.567	384	54.947	746	83.512	704	50.757	110	104.61
	94	87.477	99	64.176	831	56.128	581	56.665	685	91.958	844	51.596	422	105.754
	1306	87.477	409	65.303	219	57.887	347	57.796	1120	93.095	1266	52.169	395	106.91
	842	87.477	816	67.057	146	59.672	796	58.346	1098	95.501	1416	52.464	151	107.493
	20	88.678	848	68.482	563	60.524	108	60.058	k00839	96.375	330	53.2	135	112.656
	47	91.875	1473	70.851	506	63.888	584	60.898	820	97.226	414	53.905	576	112.965
	118	91.875	418	83.766	694	64.445	1231	63.853	725	97.797	215	54.767	839	114.446
	1083	93.135	693	84.325	1019	68.476	1198	64.407	1201	98.36	355	54.777	426	121.631
	143	95.365	765	85.475	926	69.041	1	64.407	1295	106.627	878	55.056	1089	121.915
	1513	97.931	128	86.907	238	69.328	171	79.647	1531	114.036	419	58.083	1056	122.199
	236	97.931	882	99.101	129	70.189	783	96.216	15	117.693	1439	59.526	803	123.402
	218	97.931	811	105.724	885	74.917	297	99.232	1355	119.106	257	60.662	1528	131.258
	162	99.73	709	106.878	136	75.478	304	99.794	628	119.665	1363	61.51	863	136.746
	515	100.309	291	109.228	35	79.83	338	100.952	736	120.503	217	62.084	67	139.762
	896	105.075	109	111.296	599	84.183	40	103.36	203	120.776	1311	65.457	365	154.129
	1081	105.639	764	113.365	536	85.933	558	110.023	703	120.776	431	66.327	793	158.867
	1046	106.196	950	115.736	374	86.209	1059	110.585	1222	121.326	262	67.8	179	159.429
	770	112.429	682	117.164	648	86.773	82	114.961	1202	121.332	705	67.8	228	162.474
	229	115.452	1480	118.594	586	88.512	427	117.96	1168	127.798	1189	70.541	663	162.747
	624	124.148	1239	118.594	1404	90.872	1488	119.697	683	128.074	492	71.991	104	168.217
	1501	135.305	336	119.156	1353	91.15	880	122.711	978	128.907	1212	74.707	317	171.235
	122	135.872	1514	120.286	633	94.148	500	127.766	826	128.907	1133	76.163
	1068	136.438	1235	120.845	436	95.287	1408	128.921	1129	132.276	1039	77.319
	953	140.178	524	121.404	234	97.965	394	129.48	477	139.803	1499	79.817
	1157	143.188	1223	123.131	329	99.698	1090	131.871	1470	151.548	886	94.695
	968	148.333	227	125.815	1452	106.671	254	133.029	626	152.7	1219	94.695
	1423	154.423	791	128.786	672	111.758	1054	135.098	K03272	158.606	16	98.046
	255	156.806	757	129.923	876	112.317	79	135.658	701	158.659	1176	98.737
	276	157.95	223	130.485	267	112.317	792	138.047	1448	159.056	1047	99.314
	1095	169.87	248	131.627	1106	113.967	727	141.734	331	159.225	89	100.788
			1229	132.186	252	114.614			22	159.801	698	101.352
			148	133.916	888	135.358			209	160.374	349	101.925
			207	138.458	121	142.372			111	160.938	986	105.623
			440	145.727	1243	146.102			1281	161.23	1486	108.644
			13	146.28	681	149.434			K04919	161.536	399	109.203
			195	148.947	922	152.153			290	164.852	507	114.309
			768	153.287					534	165.125
			1345	153.849					1240	166.264
			1238	156.214					1070	169.257
			666	163.61					967	169.536
			289	163.61					667	169.814
									843	170.101
									670	170.666
									1455	172.41
									559	180.306
									k03100	180.59
									982	183.568
									1377	185.607
									k00984	187.03
									1421	187.876
									1195	188.716
									153	191.399
									451	193.75
									165	195.489
									1509	196.636
									Qsd2	197.486
									117	198.337
