# Supplementary material for: Quantitative Trait Loci and Maternal Effects Affecting the Strong Grain Dormancy of Wild Barley (Hordeum vulgare ssp. spontaneum)
Source: Front Plant Sci. 2017 Oct 30;8:1840. doi: 10.3389/fpls.2017.01840 (PMC5674934; doi:10.3389/fpls.2017.01840)
Supplement: Supplementary file 9 [file Table_9.XLSX]

## Sheet: Table S8
	TABLE S9| Comparison of the locations of Qsdw-4H and the dormancy QTL on chromosome 4H reported by Hori et al. (2007)
	Chromosome	Position	EST clone	BOPA	Marker ID	Marker names
		(cM)				(in this study)
	4H	0	baak38k23
	4H	1.582		11_0123
	4H	4.202	baak40n12
	4H	5.478		11_1128
	4H	12.196		11_0355
	4H	13.214	bah50o22
	4H	14.729		11_0544
	4H	15.421	baal17l08
	4H	16.859	baak37p11
	4H	18.937	baal39h14
	4H	21.576	baak46o20
	4H	22.33		11_1241
	4H	23.32	bah11l02
	4H	24.392	baak17g07
	4H	25.132		11_1362
	4H	25.132		11_1381
	4H	25.132		11_1260
	4H	26.1		11_0179
	4H	27.02		11_0269
	4H	27.02		11_0569
	4H	27.02		11_0995
	4H	29.069		11_0395
	4H	29.069		11_1041
	4H	29.069		11_1262
	4H	34.303	bah61p18
	4H	36.808	bags38h14
	4H	38.412	basd13l12
	4H	39.485		11_0092
	4H	40.812	bags18h09
	4H	42.122		11_0069
	4H	47.125	baal9m23
	4H	48.515	baak2k13
	4H	49.02	baak36i12
	4H	49.326	bah56n18
	4H	50.895		11_0741
	4H	50.895		11_0928
	4H	53.528		11_0740
	4H	53.528		11_1173
	4H	53.528		11_0238
	4H	53.528		11_0470
	4H	53.528		11_0620
	4H	53.528		11_0873
	4H	53.528		11_0996
	4H	53.528		11_0998
	4H	54.462		11_1316
	4H	54.462		11_0446
	4H	54.462		11_0471
	4H	54.462		11_0536
	4H	54.462		11_0817
	4H	54.462		11_1441
	4H	54.918		11_0892
	4H	54.918		11_1397
	4H	55.466		11_0297
	4H	56.288		11_1352
	4H	56.288		11_1177
	4H	57.356		11_0954
	4H	57.356		11_0065
	4H	57.356		11_0298
	4H	57.356		11_0332
	4H	57.356		11_0396
	4H	57.356		11_0457
	4H	57.356		11_1363
	4H	57.356		11_0951
	4H	57.356		11_1093
	4H	57.356		11_1403
	4H	57.356		11_0021
	4H	58.445		11_1007
	4H	59.508		11_1385
	4H	60.585		11_0792
	4H	60.585		11_0049
	4H	60.585		11_0074
	4H	60.585		11_0697
	4H	60.585		11_0705
	4H	60.585		11_0881
	4H	60.585		11_1483
	4H	62.711		11_0020
	4H	63.252	baal37o23
	4H	65.056		11_0543
	4H	65.056		11_1525
	4H	65.056		11_0660
	4H	65.056		11_0052
	4H	65.679	bags37j11
	4H	67.625	bags1l16
	4H	69.202	baak33j06
	4H	70.095		11_0520
	4H	70.095		11_0990
	4H	72.181	basd11p10
	4H	73.469		11_0133
	4H	73.469		11_0790
	4H	74.532		11_1216
	4H	74.532		11_1267
	4H	76.208		11_0576
	4H	77.239	baak42f04
	4H	77.622		11_1517
	4H	78.71		11_0166
	4H	79.351	baak2i20
	4H	80.11		11_0812
	4H	81.204		11_0811
	4H	82.252	baal40l16
	4H	84.586	bah13b17
	4H	84.953	bags9k13
	4H	86.569		11_0743
	4H	87.74		11_0328
	4H	88.294	bags8a14
	4H	91.037	bags29m17
	4H	94.001		11_0359
	4H	94.001		11_0709
	4H	94.572	baal4o09
	4H	96.452		11_0915
	4H	99.139	baal40g05
	4H	100.677		11_0739
	4H	100.677		11_1136
	4H	101.545		11_0097
	4H	102.093	baal12f24		k07229
	4H	102.832	baal29j18		k01150
	4H	104.618		11_1502
	4H	105.771		11_0435
	4H	106.819	bah18n11		k03681
	4H	110.677		11_0372
	4H	110.677		11_1032
	4H	112.266	bags34p06		k03067
	4H	113.739	baak14f03		k06376
	4H	114.87		11_0924
	4H	115.861	bah52l06		k04453
	4H	117.545		11_0171
	4H	119.798	bags39m22		k03237
	4H	122.414		11_0800
	4H	125.626	baak29a01		k00389
	4H	127.341		11_0666
	4H	127.341		11_0783
	4H	129.554		11_0305
	4H	129.554		11_1048		79
	4H	129.554		11_1111
	4H	129.674	baak15k23		k00136
	4H	132.043	bags3h19
	4H	136.417		11_1375		792
	4H	137.458	bags22a16		k03289
	4H	138.966		11_0015
	4H	138.966		11_0066
	4H	142.764	baak28i08		k06473
	Original map data of this HN/H602 linkage map comes from Sato and Takeda (2009).
